# Supplementary material for: HER3 functions as an effective therapeutic target in triple negative breast cancer to potentiate the antitumor activity of gefitinib and paclitaxel
Source: Cancer Cell Int. 2023 Sep 16;23:204. doi: 10.1186/s12935-023-03055-w (PMC10504712; doi:10.1186/s12935-023-03055-w)
Supplement: Supplementary file 3 — Supplementary Material 3 [file 12935_2023_3055_MOESM3_ESM.xlsx]

## Sheet: Sheet1
	Copy Number	mRNA	CDKN1B			DNMT1			BRD4			PHF8			HDAC1
BT483_BREAST	0.3554	6.6585+C43+C2:C19+C+C2:C50		0.3411	5.60039		5.60039	4.06656		-0.7147	2.5025		0.0075	3.04934		-0.2152	6.25997
ZR7530_BREAST	0.1375	6.16029		0.1297	5.03061		5.03061	4.34129		-0.251	2.48812		0.0143	3.81789		0.1546	5.57333
HCC202_BREAST	0.1193	6.1042		-0.4034	4.37708		4.37708	4.81803		-0.4112	2.9338		1.8752	5.8506		0.0559	5.6166
MDAMB134VI_BREAST	0.6529	6.10155		0.6602	6.81227		6.81227	4.70856		0.0533	3.24029		0.0236	2.758		-0.3179	6.05375
MDAMB175VII_BREAST	0.1133	6.03182		0.2796	4.10521		4.10521	4.48021		0.0354	3.32735		0.0006	3.30454		-0.7882	5.29827
KPL1_BREAST	0.3323	5.98136		-0.2186	5.23838		5.23838	5.52019		0.0584	3.22633		-0.1703	2.79705		-0.2183	6.56642
T47D_BREAST	0.4463	5.91376		-1.4976	3.65021		3.65021	4.75591		-0.4696	2.79077		0.6391	3.09391		-0.4816	6.1757
HCC1419_BREAST	0.164	5.88032		0.1695	5.36183		5.36183	5.18705		0.1094	3.08041		0.0085	4.08178		-0.2305	6.29656
CAL148_BREAST	-0.0132	5.82253		-0.0061	6.07804		6.07804	5.90564		-0.0171	4.38246		0.0016	3.23304		0.0084	5.82439
HCC1569_BREAST	-0.0439	5.73498		-0.0179	4.74978		4.74978	5.81032		-0.5578	3.13502		0.083	2.51647		0.4076	7.36553
HCC2218_BREAST	0.0451	5.70442		0.0436	4.62016		4.62016	4.60366		0.0401	2.76079		0.0021	2.7979		0.0703	6.35181
AU565_BREAST	0.1649	5.61824		-0.2655	4.21067		4.21067	4.5862		-0.2252	2.88713		0.5738	2.87859		-0.2118	5.60044
EFM192A_BREAST	0.3684	5.60693		-0.5614	4.22832		4.22832	4.78003		-0.5321	2.64311		0.0061	3.6607		-0.5036	5.77213
CAMA1_BREAST	0.1892	5.55552		-0.8417	4.9273		4.9273	5.24409		0.1219	3.54525		-0.0185	2.50644		-0.2854	5.46207
MDAMB453_BREAST	-0.0458	5.48609		-0.0568	5.67192		5.67192	5.85873		-0.104	3.4348		0.2669	3.32071		-0.0868	6.20557
EFM19_BREAST	0.0908	5.45423		0.0805	5.92082		5.92082	5.5699		0.032	3.29191		0.1641	3.29187		-0.4435	6.22558
MDAMB415_BREAST	0.4575	5.40478		0.4228	5.14606		5.14606	3.84601		-0.6519	2.90352		-0.0033	2.6112		0.0417	6.28217
UACC812_BREAST	0.1322	5.22553		-0.3497	4.36758		4.36758	4.254		-0.3064	2.99257		-0.1462	2.77608		-0.3324	5.90903
HCC1500_BREAST	0.169	5.16992		0.297	6.27693		6.27693	4.57421		0.1571	3.12481		-0.0141	3.20402		0.289	6.94322
BT474_BREAST	0.1315	5.06274		0.1013	5.54705		5.54705	5.84656		0.3259	4.05512		0.2557	3.45962		-0.2687	5.31685
SKBR3_BREAST	0.0925	5.0427		-0.4124	4.13007		4.13007	4.54197		-0.3714	2.65544		0.5938	2.60734		-0.3636	5.70676
HCC1428_BREAST	0.1401	5.02954		0.1022	5.26678		5.26678	5.03644		-0.6994	2.7403		0.2272	3.02632		0.4935	7.14435
MDAMB361_BREAST	0.2236	4.98694		0.5486	4.94646		4.94646	5.34191		-0.3262	3.28169		0.8663	4.14476		-0.3195	6.4548
ZR751_BREAST	-0.0779	4.86373		-0.0918	5.34844		5.34844	3.91914		-0.4397	2.35671		-0.0275	2.89759		-0.7584	5.34814
HCC2157_BREAST	-0.2946	4.86095		-0.3172	4.22703		4.22703	5.66456		0.1323	3.4537		0.6947	3.15134		0.1733	6.48484
HCC1599_BREAST	0.0353	4.73771		-1.0109	3.71529		3.71529	4.61748		0.0067	4.0085		-1.1924	1.05032		-0.2226	5.65513
JIMT1_BREAST	-0.3099	4.60248		0.1976	4.07717		4.07717	5.54066		-0.2802	2.77845		0.1069	3.45048		-0.3448	5.72876
UACC893_BREAST	-0.0006	4.59045		0.4822	5.02328		5.02328	4.76371		-0.3976	2.9513		0.7729	4.1955		-0.4288	5.94273
MCF7_BREAST	0.0763	4.57485		-0.2897	5.16999		5.16999	5.14219		0.0518	2.91381		-0.2431	2.44983		-0.3577	6.40013
HCC70_BREAST	-0.3923	4.5292		0.0379	4.84292		4.84292	5.51718		0.1881	3.89717		-0.8967	1.39731		0.599	7.29672
HCC38_BREAST	0.0379	4.39513		0.12	5.24401		5.24401	5.51921		-0.116	3.91492		-1.6244	1.87178		0.4466	6.91936
HDQP1_BREAST	-0.1546	4.24024		0.3886	4.59413		4.59413	5.54713		1.0033	3.54621		-0.1742	1.21992		-0.101	5.38833
HCC1143_BREAST	-0.1856	4.20104		-0.208	4.14795		4.14795	5.71294		2.5475	6.32581		-1.2158	1.73993		-0.2476	6.61255
HCC1954_BREAST	-0.2576	3.78329		-1.2036	3.28236		3.28236	5.34052		-0.1703	2.74681		0.2224	3.19058		-0.1086	5.70514
HCC1806_BREAST	0.4082	3.75684		0.4698	4.3097		4.3097	4.34595		0.2962	2.86669		-0.0227	1.92813		-0.1392	6.17673
BT20_BREAST	-0.2147	3.68953		0.1615	4.55969		4.55969	5.19666		-0.2916	3.24162		-0.4845	2.36808		-0.2514	6.39596
HCC1187_BREAST	-0.2731	3.63944		0.5508	6.56851		6.56851	5.809		0.467	4.64313		0.387	3.41458		0.5673	6.34047
CAL851_BREAST	-0.3996	3.62488		0.1774	4.03159		4.03159	4.77703		-0.4293	1.71433		-0.3004	1.98356		-0.0337	5.94787
HCC1937_BREAST	-0.2845	3.53277		0.4308	4.8111		4.8111	5.73377		0.5957	4.22909		0.1865	2.29399		-0.2943	5.93997
MDAMB468_BREAST	-0.3518	3.23551		-0.3571	3.48188		3.48188	7.36147		0.4551	3.79854		-0.3382	2.78248		0.4345	6.54424
CAL51_BREAST	0.0399	2.89604		0.0442	5.14625		5.14625	5.67096		-0.0082	3.5868		0.0231	2.99772		0.0109	6.55826
DU4475_BREAST	0.8922	2.729		-0.0092	3.89545		3.89545	6.43411		-0.0156	4.63621		0.0169	2.55809		0.0192	6.50868
HMEL_BREAST	0.0283	1.98511		0.0083	3.3713		3.3713	4.80812		0.0015	2.62753		0.0172	2.29827		-0.0186	5.71192
CAL120_BREAST	-0.4118	1.95357		0.6332	5.33163		5.33163	4.67376		0.0929	2.79394		-0.4994	2.14735		0.2259	6.69064
HS274T_BREAST	-0.0085	0.340698		-0.0545	4.35243		4.35243	4.20313		0.0056	2.81178		0.0066	1.25071		-0.001	4.72341
HS578T_BREAST	-0.2815	0.0995942		-0.2419	3.29952		3.29952	4.6718		0.2113	3.32859		-0.1649	1.06368		0.2309	5.03878
MDAMB231_BREAST	-0.2191	-0.530402		-0.155	3.77753		3.77753	6.06087		0.078	3.30967		0.2675	2.64176		0.0828	6.51394
HMC18_BREAST	0.2101	-1.48315		0.1944	4.36578		4.36578	5.24334		-0.1938	3.41611		0.0478	2.74248		-0.0242	6.37428
HCC1395_BREAST	-0.3153	-1.79974		0.666	4.56617		4.56617	5.05275		0.5349	4.4417		-0.5744	1.63732		0.0969	5.9741
HS281T_BREAST	0.0083	-1.88512		-0.0211	2.52962		2.52962	4.62676		-0.021	2.64788		-0.0047	1.32571		0.0058	4.88611
BT549_BREAST	-0.2137	-1.98549		-0.1749	4.9569		4.9569	5.26745		-0.1485	3.2252		-0.349	1.74228		0.2249	6.41169
MDAMB436_BREAST	-0.5508	-2.26238		0.8637	4.2993		4.2993	5.15209		0.967	4.0495		0.1974	2.85092		0.423	6.11732
HS343T_BREAST	0.0009	-2.79641		-0.0011	3.2512		3.2512	4.93007		-0.008	2.53199		0.0048	1.17373		0.0078	5.26153
HS606T_BREAST	0.0091	-2.9833		0.0014	3.4706		3.4706	3.94512		0.0107	2.89364		-0.0027	1.48198		0.0025	5.05269
MDAMB157_BREAST	-0.141	-3.36621		-1.0039	2.93186		2.93186	5.60751		0.0943	3.39141		-0.1164	2.58504		0.0076	6.14499
HS739T_BREAST	-0.001	-3.81681		-0.0259	3.02516		3.02516	3.78778		-0.0009	2.90036		0.0034	1.36795		0.0041	4.82487
HS742T_BREAST	0.0042	-3.9067		-0.0183	2.06749		2.06749	2.26089		0.0104	1.32988		0.0049	0.610749		-0.007	3.93921

## Sheet: Sheet2
BC cell line	HER3 mRNA expression
BT483_BREAST	6.6585
ZR7530_BREAST	6.16029
HCC202_BREAST	6.1042
MDAMB134VI_BREAST	6.10155
MDAMB175VII_BREAST	6.03182
KPL1_BREAST	5.98136
T47D_BREAST	5.91376
HCC1419_BREAST	5.88032
CAL148_BREAST	5.82253
HCC1569_BREAST	5.73498
HCC2218_BREAST	5.70442
AU565_BREAST	5.61824
EFM192A_BREAST	5.60693
CAMA1_BREAST	5.55552
MDAMB453_BREAST	5.48609
EFM19_BREAST	5.45423
MDAMB415_BREAST	5.40478
UACC812_BREAST	5.22553
HCC1500_BREAST	5.16992
BT474_BREAST	5.06274
SKBR3_BREAST	5.0427
HCC1428_BREAST	5.02954
MDAMB361_BREAST	4.98694
ZR751_BREAST	4.86373
HCC2157_BREAST	4.86095
HCC1599_BREAST	4.73771
JIMT1_BREAST	4.60248
UACC893_BREAST	4.59045
MCF7_BREAST	4.57485
HCC70_BREAST	4.5292
HCC38_BREAST	4.39513
HDQP1_BREAST	4.24024
HCC1143_BREAST	4.20104
HCC1954_BREAST	3.78329
HCC1806_BREAST	3.75684
BT20_BREAST	3.68953
HCC1187_BREAST	3.63944
CAL851_BREAST	3.62488
HCC1937_BREAST	3.53277
MDAMB468_BREAST	3.23551
CAL51_BREAST	2.89604
DU4475_BREAST	2.729
HMEL_BREAST	1.98511
CAL120_BREAST	1.95357
HS274T_BREAST	0.340698
HS578T_BREAST	0.0995942
MDAMB231_BREAST	-0.530402
HMC18_BREAST	-1.48315
HCC1395_BREAST	-1.79974
HS281T_BREAST	-1.88512
BT549_BREAST	-1.98549
MDAMB436_BREAST	-2.26238
HS343T_BREAST	-2.79641
HS606T_BREAST	-2.9833
MDAMB157_BREAST	-3.36621
HS739T_BREAST	-3.81681
HS742T_BREAST	-3.9067
